# Supplementary material for: Effect of Silica Based Nanoparticles against Plasmodium falciparum and Leishmania infantum parasites
Source: J Xenobiot. 2021 Nov 16;11(4):155–62. doi: 10.3390/jox11040011 (PMC8628922; doi:10.3390/jox11040011)
Supplement: Supplementary file 1 [file jox-11-00011-s001.zip]

Archive with 1 entries (1 files):
- jox-1424270-supplementary.pdf
